# Supplementary material for: Exploring Bioactive Compounds in Brown Seaweeds Using Subcritical Water: A Comprehensive Analysis
Source: Mar Drugs. 2023 May 26;21(6):328. doi: 10.3390/md21060328 (PMC10303104; doi:10.3390/md21060328)
Supplement: Supplementary file 1 [file marinedrugs-21-00328-s001.zip]

Archive with 1 entries (1 files):
- marinedrugs-2397445-supplementary.pdf
